# Supplementary material for: Functioning and Safety of the Non-Invasive Corneal Esthesiometer Brill: A Multicenter Study
Source: Diagnostics (Basel). 2025 Aug 30;15(17):2208. doi: 10.3390/diagnostics15172208 (PMC12427739; doi:10.3390/diagnostics15172208)
Supplement: Supplementary file 1 [file diagnostics-15-02208-s001.zip]

Archive with 1 entries (1 files):
- diagnostics-3823232-supplementary.pdf
